# Supplementary material for: Can strengthening digital infrastructure enhance productivity in the cultural industry? evidence from Tibet
Source: PLoS One. 2025 Jan 24;20(1):e0317366. doi: 10.1371/journal.pone.0317366 (PMC11759985; doi:10.1371/journal.pone.0317366)
Supplement: S1 Data — (XLSX) [file pone.0317366.s001.xlsx]

## Sheet: Sheet1
year	area	Number of legal entities in culture, sports, and entertainment	Public budget expenditure on culture, tourism, sports, and media	Fixed asset investment in culture, sports, and entertainment	Average wages of employees in culture, sports, and entertainment	Main regional indicators of corporate legal entities in culture, sports, and entertainment, operating income	Overall Efficiency OE(TFP)	Fiber Optic Cable Density	Mobile Phone Base Station Density	Mobile Phone Penetration Rate	Internet Broadband Access Points	Investment Growth in Information Transmission, Software, and IT Services Compared to Previous Year	R&D Intensity	Level of Industrial Structure	Proportion of E-commerce Enterprises	Cultural Industry Agglomeration Degree	Goods Circulation Efficiency	Urban-Rural Consumption Gap
2011	Tibet	0.004	5.846727750641299	11.671389685233617	6.2422232654551655	7.92011	0.004	0.0417893194	0.0048844025	65.2	26.7	117146	0.00190317	0.497256	0.0952082	34.0307	0.667166	3.793
2012	Tibet	0.008	5.93436495506741	11.853788049892735	6.309918278226516	8.03269	0.006	0.0514042657	0.0056984696	77.7	41	127426	0.00254468	0.510156	0.093491	26.4552	0.643275	3.76885
2013	Tibet	0.734	6.0588895234227715	12.275230170127724	6.42648845745769	8.25354	0.734	0.0660329697	0.007245197	85.13	44.1	189793	0.00282375	0.491514	0.0894234	15.6517	0.323922	3.33471
2014	Tibet	0.863	6.199088286764155	11.844557434949213	6.588926477533519	8.21086	0.863	0.0826929909	0.0089547379	91.9	48.1	242545	0.00255411	0.493801	0.0933723	14.8254	0.326146	3.2495
2015	Tibet	0.816	6.3139102994960545	12.14476622884443	6.630683385642372	8.36312	0.816	0.098046239	0.0137414523	82.93	51	339829	0.00304387	0.506514	0.100352	12.9137	0.31344	3.0507
2016	Tibet	0.491	6.407704728384105	12.532065161196002	6.826545223556594	8.58877	0.491	0.1101961902	0.0180153045	85.9	107.2	452898	0.00192668	0.506707	0.181056	14.6936	0.300891	3.20255
2017	Tibet	0.493	6.5141199226275495	12.784529814598953	6.950814768442584	8.74982	0.493	0.1319423641	0.0255779876	86.11	154.6	547323	0.00218534	0.482781	0.118894	14.9751	0.308144	3.1514
2018	Tibet	1	6.577861357721047	12.971009393175656	7.069874128458572	8.87291	1	0.1580455715	0.0310566591	90.84	194.3	800733.549	0.00250834	0.513167	0.0730359	14.5725	0.317873	3.09034
2019	Tibet	1	6.828712071641684	13.122012255768341	7.143459612341205	9.03139	1	0.1643294611	0.040752198	91.69	209.1	474034.261	0.00255298	0.518309	0.0917529	6.63181	0.309626	3.04551
2020	Tibet	0.873	6.860454005864124	13.110951306729865	6.922742408790385	8.96472	0.873	0.2016191794	0.0455877564	88.24	219	1341990.993	0.00229627	0.482156	0.0970916	9.48938	0.277902	2.79546
2021	Tibet	1	7.055140265895195	12.70598607730285	7.356726775399442	9.03928	1	0.2214181049	0.0496580918	91.1	254.2	1324545.11	0.00288381	0.482156	0.0932699	7.80934	0.302364	2.54541
